# Supplementary material for: Glucocorticoid Receptor β Isoform Predominates in the Human Dysplastic Brain Region and Is Modulated by Age, Sex, and Antiseizure Medication
Source: Int J Mol Sci. 2022 Apr 29;23(9):4940. doi: 10.3390/ijms23094940 (PMC9099578; doi:10.3390/ijms23094940)
Supplement: Supplementary file 1 [file ijms-23-04940-s001.zip]

Archive with 1 entries (1 files):
- ijms-1695389-supplementary.pdf
